# Supplementary material for: Gut microbiota mediate early life stress-induced social dysfunction and anxiety-like behaviors by impairing amino acid transport at the gut
Source: Gut Microbes. 2024 Sep 11;16(1):2401939. doi: 10.1080/19490976.2024.2401939 (PMC11404583; doi:10.1080/19490976.2024.2401939)
Supplement: Supplemental Material [file KGMI_A_2401939_SM6949.zip]

Archive with 2 entries (2 files):
- Supplementary information (1).docx
- Supplementary Table 1.xlsx
