# Supplementary material for: Gut microbiota mediate early life stress-induced social dysfunction and anxiety-like behaviors by impairing amino acid transport at the gut
Source: Gut Microbes. 2024 Sep 11;16(1):2401939. doi: 10.1080/19490976.2024.2401939 (PMC11404583; doi:10.1080/19490976.2024.2401939)
Supplement: Supplemental Material [file KGMI_A_2401939_SM6949.zip › Supplementary Table 1.xlsx]

## Sheet: Sheet1
Data	Response variable	n	Hypothesis test	Test value	P value	Summary
Figure 1b	Body weight	HC (n = 8) MS (n = 8)	Two-way ANOVA with Sidak's post-hoc test	F (4, 70) = 3885, P < 0.0001 for row factor F (1, 70) = 31.04, P < 0.0001 for column factor	P7, P = 0.9213 P14, P = 0.0634 P21, P < 0.0001 P42, P = 0.7800 P63, P = 0.1261	ns ns **** ns ns
Figure 1d	Sociability	HC (n = 11) MS (n = 10)	Two-way ANOVA with Sidak's post-hoc test	F (1, 38) = 5.365, P = 0.0260 for row factor F (1, 38) = 0.03511, P = 0.8524 for column factor	HC, P < 0.0001 MS, P = 0.3826	**** ns
Figure 1d	Social novelty	HC (n = 11) MS (n = 10)	Two-way ANOVA with Sidak's post-hoc test	F (1, 38) = 6.812, P = 0.0129 for row factor F (1, 38) = 1.101, P = 0.3006 for column factor	HC, P < 0.0001 MS, P = 0.5755	**** ns
Figure 1g	Number of entries in central zone	HC (n = 11) MS (n = 10)	Two–sided unpaired Student’s t tests	t = 8.040, df = 19	P < 0.0001	****
Figure 1g	Time in central zone	HC (n = 11) MS (n = 10)	Two–sided unpaired Student’s t tests	t = 4.306, df = 19	P = 0.0004	***
Figure 1h	Number of entries in open arms	HC (n = 11) MS (n = 10)	Two–sided unpaired Student’s t tests	t = 3.455, df = 19	P = 0.0027	**
Figure 1h	Time in open arms	HC (n = 11) MS (n = 10)	Two–sided unpaired Student’s t tests	t = 4.162, df = 19	P = 0.0005	***
Figure 1n	Lactobacillus	HC (n = 5) MS (n = 5)	Two–sided unpaired Student’s t tests	t = 4.000, df = 8	P = 0.0056	**
Figure 1n	Lactobacillus	HC (n = 5) MS (n = 5)	Two–sided unpaired Student’s t tests	t = 3.846, df = 8	P = 0.0049	**
Figure 2e	Habituation	HC + vehicle (n = 10) MS + vehicle (n = 10) MS + L. reuteri (n = 10)	Two-way ANOVA with Sidak's post-hoc test	F (1, 54) = 1.670, P = 0.2017 for row factor F (2, 54) = 0.7989, P = 0.4551 for column factor	HC + vehicle, P = 0.6323 MS + vehicle, P = 0.8955 MS + L. reuteri, P = 0.2193	ns ns ns
Figure 2e	Sociability	HC + vehicle (n = 10) MS + vehicle (n = 10) MS + L. reuteri (n = 10)	Two-way ANOVA with Sidak's post-hoc test	F (1, 54) = 51.00, P < 0.0001 for row factor F (2, 54) = 3.827, P = 0.0279 for column factor	HC + vehicle, P < 0.0001 MS + vehicle, P = 0.8282 MS + L. reuteri, P < 0.0001	**** ns ****
Figure 2e	Social novelty	HC + vehicle (n = 10) MS + vehicle (n = 10) MS + L. reuteri (n = 10)	Two-way ANOVA with Sidak's post-hoc test	F (1, 54) = 9.871, P = 0.0027 for row factor F (2, 54) = 2.466, P = 0.0944 for column factor	HC + vehicle, P = 0.0028 MS + vehicle, P = 0.9396 MS + L. reuteri, P = 0.0517	** ns ns
Figure 2g	Number of enries in cental zone	HC + vehicle (n = 10) MS + vehicle (n = 10) MS + L. reuteri (n = 10)	One-way ANOVA with Tukey's post-hoc test	F (2, 27) = 10.30, P = 0.0005	HC + vehicle vs. MS + vehicle, P = 0.0021 HC + vehicle vs. MS + L. reuteri, P = 0.9625 MS + vehicle vs. MS + L. reuteri, P = 0.0011	** ns **
Figure 2g	Time in cental zone	HC + vehicle (n = 10) MS + vehicle (n = 10) MS + L. reuteri (n = 10)	One-way ANOVA with Tukey's post-hoc test	F (2, 27) = 13.69, P < 0.0001	HC + vehicle vs. MS + vehicle, P = 0.0001 HC + vehicle vs. MS + L. reuteri, P = 0.0041 MS + vehicle vs. MS + L. reuteri, P = 0.2763	**** ** ns
Figure 2g	Distance traveled in cental zone	HC + vehicle (n = 10) MS + vehicle (n = 10) MS + L. reuteri (n = 10)	One-way ANOVA with Tukey's post-hoc test	F (2, 27) = 18.97, P < 0.0001	HC + vehicle vs. MS + vehicle, P = 0.0001 HC + vehicle vs. MS + L. reuteri, P = 0.0066 MS + vehicle vs. MS + L. reuteri, P = 0.0242	**** ** *
Figure 2i	Number of enries in open arms	HC + vehicle (n=10) MS + vehicle (n=10) MS + L. reuteri (n=10)	One-way ANOVA with Tukey's post-hoc test	F (2, 27) = 34.39, P < 0.0001	HC + vehicle vs. MS + vehicle, P = 0.0075 HC + vehicle vs. MS + L. reuteri, P = 0.0001 MS + vehicle vs. MS + L. reuteri, P = 0.0001	** *** ****
Figure 2i	Time in open arms	HC + vehicle (n = 10) MS + vehicle (n = 10) MS + L. reuteri (n = 10)	One-way ANOVA with Tukey's post-hoc test	F (2, 27) = 63.43, P < 0.0001	HC + vehicle vs. MS + vehicle, P = 0.0001 HC + vehicle vs. MS + L. reuteri, P = 0.0001 MS + vehicle vs. MS + L. reuteri, P = 0.0001	**** **** ****
Figure 2i	Distance traveled in open arms	HC + vehicle (n = 10) MS + vehicle (n = 10) MS + L. reuteri (n = 10)	One-way ANOVA with Tukey's post-hoc test	F (2, 27) = 87.02, P < 0.0001	HC + vehicle vs. MS + vehicle, P = 0.0001 HC + vehicle vs. MS + L. reuteri, P = 0.0001 MS + vehicle vs. MS + L. reuteri, P = 0.0001	**** **** ****
Figure 4d	Spine density	HC (n = 55) MS (n = 46) HC + Abx (n = 28) MS + L. reuteri (n = 77)	One-way ANOVA with Tukey's post-hoc test	F (3, 202) = 13.54, P < 0.0001	HC vs. MS, P = 0.0001 HC vs. HC + Abx, P < 0.0001 MS vs. MS + L. reuteri, P =0.0001	**** **** ***
Figure 4f	mEPSC frequency	HC (n = 8) MS (n = 8) HC + Abx (n = 8) MS + L. reuteri (n = 8)	One-way ANOVA with Tukey's post-hoc test	F (3, 28) = 9.039, P = 0.0002	HC vs. MS, P = 0.0252 HC vs. HC + Abx, P = 0.0149 MS vs. MS + L. reuteri, P = 0.0024	* * **
Figure 4f	mEPSC amplitude	HC (n = 8) MS (n = 8) HC + Abx (n = 8) MS + L. reuteri (n = 8)	One-way ANOVA with Tukey's post-hoc test	F (3, 28) = 0.6413, P = 0.5949	HC vs. MS, P = 0.9681 HC vs. HC + Abx, P = 0.9998 MS vs. MS + L. reuteri, P = 0.8595	ns ns ns
Figure 4h	mIPSC frequency	HC (n = 8) MS (n = 8) HC + Abx (n = 8) MS + L. reuteri (n = 8)	One-way ANOVA with Tukey's post-hoc test	F (3, 28) = 7.734, P = 0.0006	HC vs. MS, P = 0.0300 HC vs. HC + Abx, P = 0.0209 MS vs. MS + L. reuteri, P = 0.0058	* * **
Figure 4h	miPSC amplitude	HC (n = 8) MS (n = 8) HC + Abx (n = 8) MS + L. reuteri (n = 8)	One-way ANOVA with Tukey's post-hoc test	F (3, 28) = 0.1899, P = 0.9024	HC vs. MS, P = 0.9985 HC vs. HC + Abx, P = 0.9462 MS vs. MS + L. reuteri, P = 0.9776	ns ns ns
Figure 5f	Gln (blood)	HC (n = 6) MS (n = 6) MS + L. reuteri (n = 6)	One-way ANOVA with Tukey's post-hoc test	F (2, 15) = 6.482, P = 0.0094	HC vs. MS, P = 0.0327 MS vs. MS + L. reuteri, P = 0.0115	* *
Figure 5g	Glu (blood)	HC (n = 6) MS (n = 6) MS + L. reuteri (n = 6)	One-way ANOVA with Tukey's post-hoc test	F (2, 15) = 14.44, P = 0.0003	HC vs. MS, P = 0.0006 MS vs. MS + L. reuteri, P = 0.0012	*** **
Figure 5h	Gln (mPFC)	HC (n = 6) MS (n = 6) MS + L. reuteri (n = 6)	One-way ANOVA with Tukey's post-hoc test	F (2, 15) = 18.68, P < 0.0001	HC vs. MS, P = 0.0017 MS vs. MS + L. reuteri, P < 0.0001	** ****
Figure 5i	Gln (ACC)	HC (n = 6) MS (n = 6) MS + L. reuteri (n = 6)	One-way ANOVA with Tukey's post-hoc test	F (2, 15) = 0.2121, P = 0.8113	HC vs. MS, P = 0.9975 MS vs. MS + L. reuteri, P = 0.8249	ns ns
Figure 5j	Glu (mPFC)	HC (n = 6) MS (n = 6) MS + L. reuteri (n = 6)	One-way ANOVA with Tukey's post-hoc test	F (2, 15) = 15.20, P = 0.0002	HC vs. MS, P = 0.0007 MS vs. MS + L. reuteri, P = 0.0006	*** ***
Figure 5k	GABA (mPFC)	HC (n = 6) MS (n = 6) MS + L. reuteri (n = 6)	One-way ANOVA with Tukey's post-hoc test	F (2, 15) = 11.24, P = 0.0010	HC vs. MS, P = 0.0113 MS vs. MS + L. reuteri, P = 0.0010	* ***
Figure 6c	Habituation	HC + vehicle (n = 10) MS + vehicle (n = 10) MS + Gln (n = 10)	Two-way ANOVA with Sidak's post-hoc test	F (1, 54) = 1.701, P = 0.1977 for row factor F (2, 54) = 1.671, P = 0.1975 for column factor	HC + vehicle, P = 0.5265 MS + vehicle, P = 0.9926 MS + Gln, , P = 0.5074	ns ns ns
Figure 6c	Sociability	HC + vehicle (n = 10) MS + vehicle (n = 10) MS + Gln (n = 10)	Two-way ANOVA with Sidak's post-hoc test	F (1, 54) = 61.89, P < 0.0001 for row factor F (2, 54) = 3.770, P = 0.0293 for column factor	HC + vehicle, P < 0.0001 MS + vehicle, P = 0.7053 MS + Gln, , P < 0.0001	**** ns ****
Figure 6c	Social novelty	HC + vehicle (n = 10) MS + vehicle (n = 10) MS + Gln (n = 10)	Two-way ANOVA with Sidak's post-hoc test	F (1, 54) = 27.35, P < 0.0001 for row factor F (2, 54) = 1.252, P = 0.2940 for column factor	HC + vehicle, P < 0.0001 MS + vehicle, P = 0.9655 MS + Gln, , P < 0.0001	**** ns ****
Figure 6f	Number of enries in cental zone	HC + vehicle (n = 10) MS + vehicle (n = 10) MS + Gln (n = 10)	One-way ANOVA with Tukey's post-hoc test	F (2, 27) = 10.90, P = 0.0003	HC + vehicle vs. MS + vehicle, P = 0.0032 MS + vehicle vs. MS + Gln, P = 0.0005	** ***
Figure 6f	Time in cental zone	HC + vehicle (n = 10) MS + vehicle (n = 10) MS + Gln (n = 10)	One-way ANOVA with Tukey's post-hoc test	F (2, 27) = 19.89, P < 0.0001	HC + vehicle vs. MS + vehicle, P < 0.0001 MS + vehicle vs. MS + Gln, P = 0.0165	**** *
Figure 6f	Distance traveled in cental zone	HC + vehicle (n = 10) MS + vehicle (n = 10) MS + Gln (n = 10)	One-way ANOVA with Tukey's post-hoc test	F (2, 27) = 17.48, P < 0.0001	HC + vehicle vs. MS + vehicle, P < 0.0001 MS + vehicle vs. MS + Gln, P = 0.0114	**** *
Figure 6g	Number of enries in open arms	HC + vehicle (n = 10) MS + vehicle (n = 10) MS + Gln (n = 10)	One-way ANOVA with Tukey's post-hoc test	F (2, 27) = 12.42, P = 0.0002	HC + vehicle vs. MS + vehicle, P = 0.0081 MS + vehicle vs. MS + Gln, P = 0.0001	** ***
Figure 6g	Time in open arms	HC + vehicle (n = 10) MS + vehicle (n = 10) MS + Gln (n = 10)	One-way ANOVA with Tukey's post-hoc test	F (2, 27) = 23.28, P < 0.0001	HC + vehicle vs. MS + vehicle, P = 0.0051 MS + vehicle vs. MS + Gln, P < 0.0001	** ****
Figure 6g	Distance traveled in cental zone	HC + vehicle (n = 10) MS + vehicle (n = 10) MS + Gln (n = 10)	One-way ANOVA with Tukey's post-hoc test	F (2, 27) = 29.35, P < 0.0001	HC + vehicle vs. MS + vehicle, P < 0.0001 MS + vehicle vs. MS + Gln, P < 0.0001	**** ****
Figure 6i	mEPSC frequency	HC + vehicle (n = 10) MS + vehicle (n = 10) MS + Gln (n = 10)	One-way ANOVA with Tukey's post-hoc test	F (2, 24) = 13.95, P < 0.0001	HC + vehicle vs. MS + vehicle, P = 0.0009 MS + vehicle vs. MS + Gln, P = 0.0002	*** ***
Figure 6i	mEPSC amplitude	HC + vehicle (n = 10) MS + vehicle (n = 10) MS + Gln (n = 10)	One-way ANOVA with Tukey's post-hoc test	F (2, 24) = 0.4251, P = 0.6585	HC + vehicle vs. MS + vehicle, P = 0.9983 MS + vehicle vs. MS + Gln, P = 0.7248	ns ns
Figure 6k	mIPSC frequency	HC + vehicle (n = 10) MS + vehicle (n = 10) MS + Gln (n = 10)	One-way ANOVA with Tukey's post-hoc test	F (2, 23) = 9.288, P = 0.0011	HC + vehicle vs. MS + vehicle, P = 0.0038 MS + vehicle vs. MS + Gln, P = 0.0021	** **
Figure 6k	miPSC amplitude	HC + vehicle (n = 10) MS + vehicle (n = 10) MS + Gln (n = 10)	One-way ANOVA with Tukey's post-hoc test	F (2, 31) = 1.195, P = 0.3162	HC + vehicle vs. MS + vehicle, P = 0.4682 MS + vehicle vs. MS + Gln, P = 0.9683	ns ns
Figure 7b	mRNA relative abundance	HC + vehicle (n = 5) MS + vehicle (n = 5) MS + L. reuteri (n = 5)	Two-way ANOVA with Tukey's post-hoc test	F (11, 144) = 2.662, P = 0.0039 for row factor F (2, 144) = 22.33, P < 0.0001 for column factor	HC + vehicle vs. MS + vehicle Slc15a1 Slc7a9 Slc3a1 Slc6a19 Slc7a8 MS + vehicle vs. MS + L. reuteri Slc15a1 Slc7a9 Slc3a1 Slc6a19 Slc7a8	** * * *** ** ### # # #### ##
Supplementary Figure 1A	Habituation	HC (n = 11) MS (n = 10)	Two-way ANOVA with Sidak's post-hoc test	F (1, 38) = 1.426, P = 0.2398 for row factor F (1, 38) = 0.4575, P =0.5029 for column factor	HC, P = 0.4180 MS, P = 0.8530	ns ns
Supplementary Figure 1B	Distance traveled in cental zone	HC (n = 11) MS (n = 10)	Two–sided unpaired Student’s t tests	t = 5.260, df = 19	P < 0.0001	****
Supplementary Figure 1C	Distance traveled in open arms	HC (n = 11) MS (n = 10)	Two–sided unpaired Student’s t tests	t = 5.211, df = 19	P < 0.0001	****
Supplementary Figure 1D	Average speed in three-chamber test	HC (n = 11) MS (n = 10)	Two–sided unpaired Student’s t tests	t = 1.496, df = 19	P = 0.1510	ns
Supplementary Figure 1E	Average speed in OFT	HC (n = 11) MS (n = 10)	Two–sided unpaired Student’s t tests	t = 1.523, df = 19	P = 0.1443	ns
Supplementary Figure 1F	Average speed in EPM	HC (n = 11) MS (n = 10)	Two–sided unpaired Student’s t tests	t = 0.5066, df = 19	P = 0.6183	ns
Supplementary Figure 2E	Habituation	HC (n = 10) MS + vehicle (n = 10) Co-housed HC (n = 24) Co-housed MS (n = 8)	Two-way ANOVA with Sidak's post-hoc test	F (1, 96) = 1.100, P = 0.2969 for row factor F (3, 96) = 0.5665, P = 0.6384 for column factor	HC, P = 0.6323 MS, P = 0.8955 Co-housed HC, P = 0.2193 Co-housed MS, P = 0.2193	ns ns ns ns
Supplementary Figure2E	Sociability	HC (n = 10) MS + vehicle (n = 10) Co-housed HC (n = 24) Co-housed MS (n = 8)	Two-way ANOVA with Sidak's post-hoc test	F (1, 96) = 45.28, P < 0.0001 for row factor F (3, 96) = 1.450, P = 0.2331 for column factor	HC, P < 0.0001 MS, P > 0.9999 Co-housed HC, P < 0.0001 Co-housed MS, P = 0.0067	**** ns **** **
Supplementary Figure2E	Social novelty	HC (n = 10) MS + vehicle (n = 10) Co-housed HC (n = 24) Co-housed MS (n = 8)	Two-way ANOVA with Sidak's post-hoc test	F (1, 96) = 18.87, P < 0.0001 for row factor F (3, 96) = 0.6159, P = 0.6064 for column factor	HC, P = 0.0082 MS, P > 0.9999 Co-housed HC, P < 0.0001 Co-housed MS, P = 0.0841	** ns **** ns
Supplementary Figure 2H	Number of enries in cental zone	HC + vehicle (n = 10) MS + vehicle (n = 10) MS + L. reuteri (n = 10)	One-way ANOVA with Tukey's post-hoc test	F (2, 27) = 10.30, P = 0.0005	HC vs. MS, P = 0.0061 Co-housed HC vs. Co-housed MS, P = 0.9672 MS vs. Co-housed MS, P = 0.2175	** ns ns
Supplementary Figure 2H	Time in cental zone	HC + vehicle (n = 10) MS + vehicle (n = 10) MS + L. reuteri (n = 10)	One-way ANOVA with Tukey's post-hoc test	F (3, 48) = 5.321, P = 0.0030	HC vs. MS, P = 0.0013 Co-housed HC vs. Co-housed MS, P = 0.9847 MS vs. Co-housed MS, P = 0.1451	** ns ns
Supplementary Figure 2h	Distance traveled in cental zone	HC + vehicle (n = 10) MS + vehicle (n = 10) MS + L. reuteri (n = 10)	One-way ANOVA with Tukey's post-hoc test	F (3, 48) = 9.582, P < 0.0001	HC vs. MS, P < 0.0001 Co-housed HC vs. Co-housed MS, P = 0.9966 MS vs. Co-housed MS, P = 0.0505	**** ns ns
Supplementary Figure 2i	Number of enries in open arms	HC + vehicle (n = 10) MS + vehicle (n = 10) MS + L. reuteri (n = 10)	One-way ANOVA with Tukey's post-hoc test	F (3, 48) = 6.161, P = 0.0013	HC vs. MS, P = 0.0212 Co-housed HC vs. Co-housed MS, P = 0.9465 MS vs. Co-housed MS, P = 0.2175	* ns *
Supplementary Figure 2i	Time in open arms	HC + vehicle (n = 10) MS + vehicle (n = 10) MS + L. reuteri (n = 10)	One-way ANOVA with Tukey's post-hoc test	F (3, 48) = 8.878, P < 0.0001	HC vs. MS, P = 0.0468 Co-housed HC vs. Co-housed MS, P = 0.9810 MS vs. Co-housed MS, P = 0.0034	* ns **
Supplementary Figure 2i	Distance traveled in cental zone	HC + vehicle (n = 10) MS + vehicle (n = 10) MS + L. reuteri (n = 10)	One-way ANOVA with Tukey's post-hoc test	F (3, 48) = 11.60, P < 0.0001	HC vs. MS, P = 0.0047 Co-housed HC vs. Co-housed MS, P = 0.9705 MS vs. Co-housed MS, P = 0.0006	** ns ***
Supplementary Figure 3e	Habituation	HC-FMT (n = 10) MS-FMT (n = 10)	Two-way ANOVA with Sidak's post-hoc test	F (1, 34) = 0.9970, P = 0.3251 for row factor F (1, 34) = 1.364, P = 0.2510 for column factor	HC-FMT, P > 0.9999 MS-FMT, P = 0.8783	ns ns
Supplementary Figure 3e	Sociability	HC-FMT (n = 10) MS-FMT (n = 10)	Two-way ANOVA with Sidak's post-hoc test	F (1, 34) = 7.392, P = 0.0102 for row factor F (1, 34) = 0.7447, P = 0.3942 for column factor	HC-FMT, P = 0.0027 MS-FMT, P > 0.9999	** ns
Supplementary Figure 3e	Social novelty	HC-FMT (n = 10) MS-FMT (n = 10)	Two-way ANOVA with Sidak's post-hoc test	F (1, 34) = 0.3152, P = 0.5782 for row factor F (1, 34) = 0.2654, P = 0.6098 for column factor	HC-FMT, P = 0.0035 MS-FMT, P = 0.0393	** *
Supplementary Figure 3h	Number of enries in cental zone	HC-FMT (n = 10) MS-FMT (n = 10)	Two–sided unpaired Student’s t tests	t = 5.682, df = 17	HC-FMT vs. MS-FMT, P < 0.0001	****
Supplementary Figure 3h	Time in cental zone	HC-FMT (n = 10) MS-FMT (n = 10)	Two–sided unpaired Student’s t tests	t = 3.257, df = 17	HC-FMT vs. MS-FMT, P = 0.0046	**
Supplementary Figure 3h	Distance traveled in cental zone	HC-FMT (n = 10) MS-FMT (n = 10)	Two–sided unpaired Student’s t tests	t = 5.546, df = 17	HC-FMT vs. MS-FMT, P < 0.0001	****
Supplementary Figure 3i	Number of enries in open arms	HC-FMT (n = 10) MS-FMT (n = 10)	Two–sided unpaired Student’s t tests	t = 4.211, df = 17	HC-FMT vs. MS-FMT, P = 0.0006	***
Supplementary Figure 3i	Time in open arms	HC-FMT (n = 10) MS-FMT (n = 10)	Two–sided unpaired Student’s t tests	t = 5.430, df = 17	HC-FMT vs. MS-FMT, P < 0.0001	****
Supplementary Figure 3i	Distance traveled in cental zone	HC-FMT (n = 10) MS-FMT (n = 10)	Two–sided unpaired Student’s t tests	t = 5.524, df = 17	HC-FMT vs. MS-FMT, P < 0.0001	****
Supplementary Figure 4e	Habituation	HC (n = 8) HC + Abx (n = 10)	Two-way ANOVA with Sidak's post-hoc test	F (1, 32) = 2.350e-005, P = 0.9962 for row factor F (1, 32) = 0.7277, P = 0.4000 for column factor	HC, P = 0.9962 HC + Abx, P = 0.9960	ns ns
Supplementary Figure 4e	Sociability	HC (n = 8) HC + Abx (n = 10)	Two-way ANOVA with Sidak's post-hoc test	F (1, 32) = 3.034, P = 0.0912 for row factor F (1, 32) = 9.418, P = 0.0044 for column factor	HC, P = 0.0085 HC + Abx, P = 0.6567	** ns
Supplementary Figure 4e	Social novelty	HC (n = 8) HC + Abx (n = 10)	Two-way ANOVA with Sidak's post-hoc test	F (1, 32) = 18.18, P = 0.0002 for row factor F (1, 32) = 6.977, P = 0.0127 for column factor	HC, P < 0.0001 HC + Abx, P = 0.5997	**** ns
Supplementary Figure 4h	Number of enries in cental zone	HC (n = 8) HC + Abx (n = 10)	Two–sided unpaired Student’s t tests	t = 6.766, df = 16	HC vs. HC + Abx, P < 0.0001	****
Supplementary Figure 4h	Time in cental zone	HC (n = 8) HC + Abx (n = 10)	Two–sided unpaired Student’s t tests	t = 3.947, df = 16	HC vs. HC + Abx, P = 0.0012	**
Supplementary Figure 4h	Distance traveled in cental zone	HC (n = 8) HC + Abx (n = 10)	Two–sided unpaired Student’s t tests	t = 6.012, df = 16	HC vs. HC + Abx, P < 0.0001	****
Supplementary Figure 4i	Number of enries in open arms	HC (n = 8) HC + Abx (n = 10)	Two–sided unpaired Student’s t tests	t = 3.281, df = 16	HC vs. HC + Abx, P = 0.0047	**
Supplementary Figure 4i	Time in open arms	HC (n = 8) HC + Abx (n = 10)	Two–sided unpaired Student’s t tests	t = 3.029, df = 16	HC vs. HC + Abx, P = 0.0080	**
Supplementary Figure 4i	Distance traveled in cental zone	HC (n = 8) HC + Abx (n = 10)	Two–sided unpaired Student’s t tests	t = 2.779, df = 16	HC vs. HC + Abx, P = 0.0134	*
